# Supplementary material for: Serinol-Based Versatile Disulfide-Reducing Reagent
Source: Molecules. 2023 Jul 18;28(14):5489. doi: 10.3390/molecules28145489 (PMC10384529; doi:10.3390/molecules28145489)
Supplement: Supplementary file 1 [file molecules-28-05489-s001.zip]

Archive with 1 entries (1 files):
- molecules-2487153-supplementary.pdf
